# Supplementary material for: The current status and determinants of perceived ageism among community-dwelling older adults: A cross-sectional, multifactorial analysis
Source: PLoS One. 2025 Aug 14;20(8):e0330254. doi: 10.1371/journal.pone.0330254 (PMC12352823; doi:10.1371/journal.pone.0330254)
Supplement: S1 Data — (XLSX) [file pone.0330254.s001.xlsx]

## Sheet: Sheet1
Degree of Disability	Gender	Age	Educational Level	Marital Status	Smoking Status	Alcohol Consumption	Medical Payment Type	Employment Status	Primary Source of Income	Monthly Income	Number of Children	Place of Residence	Frequency of Participation in Social Activities	Number of Comorbid Chronic Diseases	Number of Medications Taken	Self-rated Family Harmony	Self-rated Sleep Quality	Self-rated Physical Health	Frequency of Communication with Peers	Hearing Function	Vision Status	Self-perceived Attitude Toward Aging	Source of Health Information	Perceived Community Support	Primary Caregiver	Self-rated Communication Ability	1 people approach you as if you are a child because of your age?（Negative）	2 you are not being listened to and/or your opinion advice is not taken seriously because of your age?(Negative)	4 people hold negative prejudices or exaggerated stereotypes (e.g., weak, vulnerable, dull, slow) about you because of your age?（Negative）	6 people unjustly treat you as if you are less capable (mentally or physically) because of your age?（Negative）	7 people think disparagingly (with little or no dignity) about your contribution to society because of your age?（Negative）	3 . people value your advice and contribution to a conversation because of your life experience?(Positive)	5 people assume that you are wise and sensible because of your age?(Positive)	8 people see you as a meaningful part of society precisely because of your age (e.g., babysitting (grand)children or volunteer activities)?(Positive)	Total Score
1	1	1	1	2	1	1	1	1	3	1	1	2	2	1	1	1	3	1	2	1	2	2	2	2	2	1	2	2	3	2	2	4	3	4	22
1	1	1	3	1	1	1	3	1	3	1	2	2	2	2	1	1	3	1	2	2	1	2	1	1	1	1	2	1	1	1	2	2	2	3	14
1	1	1	3	1	2	2	1	1	3	1	2	1	3	1	2	1	3	1	2	1	1	2	1	2	1	1	2	1	1	1	1	2	1	2	11
1	1	2	3	1	2	2	1	1	3	1	2	1	3	1	2	1	3	1	2	1	1	2	1	2	1	1	2	1	1	1	1	2	1	2	11
1	2	2	1	1	2	2	1	2	1	1	2	1	3	1	1	1	2	2	3	2	1	2	1	1	1	1	2	2	2	1	1	1	3	1	13
1	1	3	1	1	2	2	1	1	2	1	2	1	3	1	2	2	1	1	3	1	1	1	1	2	2	1	2	5	2	2	2	2	2	2	19
1	1	1	1	1	1	2	2	2	1	3	3	1	3	2	2	1	3	1	2	2	1	2	1	2	1	2	2	2	3	3	3	2	1	3	19
1	2	2	1	1	2	2	1	2	3	1	2	1	3	1	1	1	3	3	2	1	1	2	1	2	2	1	2	2	2	2	2	2	2	2	16
1	1	1	1	1	2	2	1	2	3	1	2	2	1	1	1	1	2	1	2	2	1	3	1	2	1	2	2	3	3	2	1	2	3	2	18
1	2	1	2	1	2	2	1	2	1	3	1	1	2	2	2	1	3	1	2	1	1	1	1	1	1	1	2	3	1	1	2	1	1	2	13
1	2	1	1	2	2	2	2	2	2	2	3	1	3	2	2	1	3	1	3	2	1	2	1	2	2	2	2	2	3	3	2	2	2	2	18
1	1	2	3	2	2	2	1	2	1	1	3	2	3	1	1	1	1	2	3	2	1	2	1	2	2	2	2	1	3	3	1	3	1	1	15
1	1	2	3	2	1	1	3	1	3	1	1	2	2	2	2	3	3	2	2	1	1	2	1	3	3	1	2	1	2	3	2	2	3	2	17
1	1	3	2	1	2	2	1	1	3	1	2	2	1	1	1	1	2	2	2	1	1	3	3	3	1	1	2	2	2	2	2	2	2	2	16
2	1	1	2	1	2	2	2	2	3	3	3	2	3	1	1	2	2	1	2	2	2	1	1	1	1	1	2	2	3	3	2	1	2	3	18
2	1	1	1	1	1	2	1	1	2	1	1	2	3	2	2	1	2	1	2	2	2	1	3	1	1	1	2	2	2	3	3	1	1	2	16
2	2	1	2	1	2	2	2	2	1	3	3	1	3	2	2	1	1	2	3	1	1	2	1	1	2	1	2	1	1	3	1	1	1	1	11
2	2	1	3	1	1	1	3	2	2	1	2	2	3	1	1	2	3	2	2	1	1	1	3	1	1	1	2	1	1	3	1	1	1	1	11
2	2	1	1	2	1	2	1	2	1	1	1	2	1	1	2	3	3	1	1	1	1	3	1	2	3	1	2	2	3	3	2	3	2	3	20
2	2	1	3	2	2	2	2	2	1	2	3	1	3	1	3	1	2	1	2	2	2	1	1	2	2	1	2	1	2	3	2	1	1	2	14
2	2	2	1	1	2	2	1	2	2	2	2	1	3	2	2	1	3	1	3	2	1	2	1	2	1	2	5	2	2	2	2	2	2	2	19
2	2	2	1	1	2	2	1	1	3	1	2	2	3	1	1	1	1	2	2	2	1	1	2	2	1	1	2	3	1	2	1	3	1	1	14
2	1	3	4	1	1	2	2	2	1	3	2	1	3	2	2	1	1	2	2	1	2	2	1	1	1	1	2	1	1	1	1	3	3	4	16
2	1	3	4	1	1	2	2	2	1	3	2	2	3	2	2	1	1	2	2	1	2	2	1	1	1	1	2	2	3	2	1	2	1	1	14
2	2	1	1	1	2	2	1	1	3	1	2	1	1	1	1	1	3	2	2	1	2	2	1	3	1	1	5	4	5	2	1	1	1	1	20
2	2	1	3	1	2	2	2	2	1	2	2	1	3	2	2	3	2	1	2	2	1	3	1	2	1	2	2	2	3	3	2	3	2	3	20
2	2	1	3	1	2	2	1	1	3	2	3	2	2	1	2	1	3	2	2	1	1	1	3	1	1	1	2	1	1	2	2	1	1	1	11
2	2	1	1	2	2	2	2	2	1	2	1	1	2	2	1	1	1	3	2	2	2	1	1	1	2	1	2	2	4	3	2	4	5	5	27
2	2	1	2	2	2	2	2	2	1	2	1	1	3	2	3	3	3	1	2	1	2	1	1	2	3	1	2	4	4	4	4	2	2	2	24
2	1	2	1	1	2	2	1	1	3	1	2	2	3	1	1	1	2	3	2	2	1	2	1	2	1	2	2	2	3	3	1	1	1	2	15
2	1	2	1	1	2	2	2	2	1	2	3	1	1	1	3	2	3	1	1	2	2	3	1	1	1	2	2	1	3	3	3	2	2	2	18
2	2	2	2	2	2	2	1	1	2	1	3	2	3	1	1	1	1	1	2	2	2	1	1	2	3	2	2	2	3	3	3	1	1	2	17
2	2	3	3	1	2	2	2	2	1	2	1	1	2	1	1	1	1	2	2	1	1	1	1	1	2	1	2	2	2	1	2	1	1	2	13
2	1	3	2	2	1	2	1	1	2	1	1	2	3	2	1	1	1	1	3	2	1	1	1	2	2	1	2	2	3	3	3	2	1	2	18
2	1	3	1	1	1	2	2	2	1	3	2	1	3	1	3	2	1	2	3	1	1	1	1	1	2	1	2	2	1	3	3	1	3	1	16
2	2	3	1	1	2	1	1	1	2	1	2	2	3	1	2	2	2	2	2	1	1	2	1	2	2	1	2	1	3	1	2	3	2	1	15
2	2	3	1	1	2	2	1	2	3	1	2	1	2	1	2	1	1	2	2	2	1	2	1	3	1	2	2	1	3	1	1	3	1	2	14
2	1	1	1	1	2	2	2	2	1	3	2	1	1	2	3	2	3	1	2	2	1	3	1	1	2	2	2	1	3	3	2	2	2	2	17
2	2	1	1	1	2	2	1	1	3	1	2	2	3	1	1	2	3	2	2	1	1	2	1	3	1	1	2	1	1	3	2	1	1	1	12
2	2	1	2	1	2	2	1	2	1	2	2	2	3	1	2	1	3	1	2	1	1	1	1	1	1	1	2	1	1	1	2	3	1	3	14
2	2	1	1	1	2	2	2	2	1	2	2	1	3	1	1	2	3	2	3	2	1	2	2	1	3	1	2	2	3	3	2	4	2	4	22
2	2	1	2	1	2	2	2	2	1	2	1	1	2	1	2	1	2	1	2	1	1	1	1	2	1	1	2	3	1	3	3	4	2	3	21
2	1	1	1	1	1	2	2	2	1	3	2	1	1	1	1	1	3	1	3	2	1	2	1	2	1	3	2	2	3	3	3	1	2	2	18
2	1	1	2	1	2	1	2	2	1	2	1	1	3	1	2	1	1	3	2	1	2	2	3	1	1	1	2	1	2	1	2	3	2	4	17
2	2	2	3	1	2	2	1	1	2	1	2	2	2	1	3	1	3	1	2	1	1	1	2	2	1	1	2	1	2	1	2	1	1	1	11
2	2	2	4	1	1	1	2	2	1	3	1	1	3	1	3	2	2	2	2	2	1	1	1	1	1	1	2	3	1	2	2	1	2	3	16
2	1	2	4	1	1	1	2	2	1	3	1	1	3	1	3	2	2	2	2	2	1	1	1	1	1	1	2	3	4	2	2	2	3	1	19
2	1	2	1	1	2	2	3	2	1	3	1	1	1	1	1	1	2	2	2	2	1	1	1	2	1	1	2	2	3	3	1	1	2	1	15
2	1	2	2	1	1	1	1	1	3	1	2	2	2	1	2	2	1	2	2	1	2	2	1	1	3	1	2	1	2	3	2	3	2	1	16
2	1	2	1	1	2	2	1	1	3	1	1	2	3	2	3	2	3	1	2	1	1	3	1	2	3	1	2	1	1	2	2	1	1	2	12
2	1	2	1	1	2	1	1	1	2	1	2	2	3	1	2	2	2	2	2	1	1	2	1	2	2	1	2	1	1	4	2	4	1	1	16
3	2	2	3	1	2	2	2	2	1	2	2	2	1	1	1	1	3	2	3	2	2	2	1	1	1	1	2	3	1	3	1	1	2	2	15
3	2	2	1	1	2	2	1	1	3	1	2	2	1	1	1	2	3	2	2	2	1	2	3	2	1	1	2	1	2	3	2	3	1	2	16
3	1	3	3	1	2	2	1	2	3	1	3	2	1	1	2	1	3	1	2	2	1	3	3	3	1	2	3	1	3	1	1	1	1	1	12
3	2	3	3	1	2	2	1	1	3	3	1	1	2	1	1	2	1	3	2	1	2	1	1	1	3	1	2	1	1	1	1	1	1	1	9
3	1	3	1	2	2	2	1	1	2	1	1	1	2	1	2	2	3	1	2	2	1	2	3	2	3	2	2	2	3	1	3	2	1	2	16
3	1	3	3	2	2	2	1	1	3	1	2	2	1	1	1	2	2	2	3	1	1	2	1	2	1	1	2	1	1	3	2	1	1	2	13
3	2	1	3	1	2	2	1	1	3	1	2	1	2	2	1	1	2	1	2	2	1	1	1	2	1	1	2	1	1	2	2	1	2	1	12
3	2	1	3	1	2	2	1	1	2	1	2	2	3	2	3	2	3	2	2	1	2	2	1	2	1	1	2	3	2	2	2	1	1	1	14
3	2	1	1	1	2	2	1	1	3	1	3	2	2	1	2	1	1	1	2	2	2	1	1	2	1	1	2	2	2	3	2	1	1	3	16
3	2	1	1	1	2	2	2	2	1	2	2	1	3	1	1	1	3	1	2	2	1	1	1	2	1	1	2	2	3	3	3	1	2	1	17
3	1	1	1	1	2	1	1	1	3	1	2	2	2	1	1	2	2	3	2	1	1	2	1	2	1	1	2	4	4	3	1	4	3	4	25
3	2	1	2	2	2	2	2	2	1	2	1	1	1	2	3	2	3	1	1	1	1	3	1	2	2	1	2	1	2	3	3	3	2	3	19
3	2	1	2	1	2	1	2	2	1	2	1	1	2	1	1	1	2	1	2	1	2	1	1	1	2	1	2	2	2	4	5	2	1	2	20
3	2	1	3	1	2	2	1	1	3	1	2	2	1	1	3	2	2	1	2	2	1	3	1	2	1	1	2	1	2	3	2	1	1	2	14
3	1	1	2	1	2	2	1	2	2	1	1	2	1	1	1	1	2	2	3	1	2	2	1	2	1	1	1	2	2	2	2	2	2	2	15
3	2	1	2	1	2	2	1	1	3	1	2	1	1	1	1	1	1	1	2	1	1	2	1	3	1	1	2	2	1	3	1	1	4	1	15
3	1	1	3	1	1	1	1	2	3	1	2	2	3	2	2	2	2	2	2	1	2	2	3	2	3	1	2	1	3	1	1	4	1	1	14
3	1	1	3	1	2	2	1	1	3	1	2	2	1	1	3	2	3	1	2	1	1	2	1	2	1	1	2	1	2	3	2	1	2	2	15
3	1	1	2	1	2	2	1	2	1	2	2	1	2	2	2	1	3	2	2	1	2	2	1	1	1	2	2	2	2	3	3	1	2	2	17
3	1	1	2	2	2	2	2	2	1	3	1	1	3	2	2	2	2	2	2	1	1	2	1	1	3	1	2	3	3	1	2	3	2	2	18
3	2	1	1	1	2	1	1	1	2	1	1	2	3	1	1	1	1	1	2	2	2	1	1	2	1	1	1	2	1	3	3	2	2	2	16
3	1	1	2	1	2	2	2	2	1	3	1	1	3	1	3	1	3	1	2	2	1	3	1	1	2	2	2	1	2	3	2	1	2	2	15
3	1	1	1	1	2	1	2	2	1	2	3	1	3	2	2	2	2	2	2	1	1	2	1	1	2	1	2	1	1	2	1	3	3	2	15
3	2	1	1	1	2	2	2	1	1	3	1	1	3	2	1	1	2	1	2	1	2	1	3	1	1	1	3	4	1	4	3	4	3	4	26
3	1	1	2	1	2	2	1	2	2	2	2	1	2	2	2	2	3	2	2	1	2	2	1	1	1	2	5	2	2	5	3	1	2	2	22
3	2	2	2	1	2	2	1	1	2	1	3	1	3	1	2	1	3	1	3	1	2	1	1	2	1	1	2	2	3	2	2	1	3	1	16
3	1	2	3	2	2	2	1	1	3	1	1	2	1	1	3	2	1	2	1	1	1	2	1	2	3	1	2	1	1	5	1	2	3	2	17
3	1	2	4	1	2	2	2	2	1	3	2	1	3	2	2	1	3	2	2	2	2	1	1	1	1	1	2	2	2	3	3	3	4	4	23
3	1	2	1	1	2	1	2	2	1	2	3	1	3	2	2	2	2	2	2	1	1	2	1	1	2	1	2	5	1	2	1	3	2	5	21
3	1	2	4	1	2	2	2	2	1	3	1	2	3	2	2	1	3	2	2	2	1	1	1	1	1	1	2	2	2	1	5	1	1	1	15
3	2	2	1	1	2	2	1	1	3	1	1	2	2	2	2	2	2	1	2	2	2	3	1	2	1	1	2	1	3	3	3	1	2	2	17
3	1	2	1	1	2	2	2	2	3	3	2	1	1	1	1	1	2	2	1	1	1	1	1	1	1	1	3	3	4	3	3	3	1	2	22
3	2	2	1	2	2	2	1	1	3	1	3	2	3	2	2	1	3	2	2	1	1	2	1	3	2	1	2	4	1	2	3	2	1	1	16
3	1	2	3	1	2	2	1	2	3	1	2	1	2	1	2	1	1	2	2	2	1	2	1	3	1	2	2	1	3	1	1	1	3	4	16
3	1	2	2	1	2	2	2	2	1	3	1	1	3	2	3	1	1	1	2	1	1	1	1	1	1	1	2	1	1	1	3	1	1	4	14
3	1	2	1	1	2	2	1	1	3	1	2	2	3	1	1	1	1	2	2	1	1	2	1	3	1	1	2	5	1	2	1	5	2	1	19
3	1	2	4	1	1	1	2	2	1	2	3	1	2	1	1	1	3	2	2	2	1	2	1	1	2	1	3	2	2	1	2	2	3	2	17
3	1	3	1	1	2	2	1	1	3	1	2	2	3	1	1	2	2	2	2	1	1	2	1	2	1	1	2	2	1	2	2	2	1	2	14
3	2	3	3	1	2	2	1	2	1	3	2	1	2	2	3	1	3	2	2	2	1	1	1	1	1	1	2	2	3	3	1	2	1	1	15
3	1	3	2	1	2	2	2	2	1	2	1	1	3	1	1	1	1	2	2	1	2	1	1	1	1	1	3	3	3	3	1	3	3	4	23
3	2	3	3	1	2	2	2	2	1	2	1	1	2	1	1	1	2	1	2	1	1	2	1	2	1	1	2	1	1	2	2	1	1	1	11
3	1	3	4	1	1	2	2	2	1	3	1	1	1	1	3	1	1	1	3	1	1	1	1	2	1	1	2	2	1	2	2	1	2	1	13
3	1	3	3	1	2	2	1	2	1	1	2	2	3	1	1	1	1	2	2	1	1	2	3	1	1	1	2	3	2	3	2	2	2	2	18
3	1	1	4	2	2	2	2	2	1	2	1	1	3	1	1	1	1	3	2	1	2	1	1	1	3	1	3	1	1	1	1	4	1	1	13
3	2	1	4	1	2	1	2	2	1	3	1	1	2	1	1	1	2	2	3	1	1	1	2	1	1	1	3	1	1	3	1	1	1	1	12
3	1	1	2	1	2	2	2	2	1	2	1	1	3	1	3	1	3	1	2	2	2	1	1	2	1	1	2	2	3	2	2	3	3	3	20
3	2	1	3	1	2	2	2	2	1	3	3	1	3	2	3	1	3	1	2	1	2	1	1	1	1	1	2	1	2	2	2	1	3	2	15
3	2	1	3	1	2	2	2	2	1	3	3	1	3	2	3	1	3	1	2	1	2	1	1	1	1	1	2	3	2	2	2	1	3	2	17
3	2	1	3	2	2	2	2	2	1	3	1	1	2	2	3	1	3	2	2	1	2	1	1	1	2	1	2	2	4	2	3	5	1	1	20
3	2	1	3	2	2	2	2	2	1	3	1	1	2	2	3	1	3	2	2	1	1	1	1	1	3	1	2	1	5	2	2	3	2	1	18
3	1	1	2	1	2	2	1	2	3	1	2	1	1	3	3	1	1	1	2	2	1	3	1	2	1	2	2	2	2	1	3	2	1	3	16
3	1	1	1	1	2	2	2	2	1	3	2	1	1	1	3	1	1	1	2	2	2	1	1	1	1	1	4	4	3	3	3	3	4	3	27
3	1	1	1	1	2	2	1	1	3	1	2	2	3	1	1	1	2	3	2	2	1	2	1	2	1	2	2	4	3	5	1	1	4	2	22
3	1	1	3	1	2	2	2	2	1	2	1	1	3	1	2	1	2	1	2	2	2	1	1	2	2	1	2	2	2	2	2	2	2	2	16
3	1	2	2	1	2	2	3	1	2	1	1	2	3	1	1	1	2	2	2	1	1	2	1	1	1	1	3	1	1	1	1	2	1	1	11
3	2	2	3	1	1	2	3	1	3	1	2	2	3	1	2	1	2	2	2	2	2	2	1	1	1	3	3	2	3	3	3	3	2	4	23
3	1	2	2	1	1	2	1	1	3	1	2	2	1	1	1	1	2	2	2	1	1	2	3	1	1	1	2	1	3	3	2	1	2	3	17
3	2	2	2	1	2	2	2	2	1	2	3	1	1	2	2	1	2	2	2	1	2	1	1	1	1	1	2	1	1	1	2	1	2	2	12
3	2	2	2	1	2	2	2	2	1	3	1	1	3	1	3	1	3	1	2	1	2	2	1	2	1	1	2	2	3	3	4	4	5	5	28
4	2	2	1	1	2	2	1	1	3	1	3	2	1	1	2	3	1	1	2	2	1	2	1	2	1	2	2	1	2	3	2	2	1	2	15
4	2	2	3	1	2	1	1	1	3	1	2	1	1	3	3	1	2	1	2	1	2	1	1	2	1	2	2	1	2	3	3	3	2	2	18
4	1	2	2	2	2	2	2	2	1	2	2	1	3	2	3	1	2	2	2	2	1	1	1	2	3	1	2	2	2	1	2	1	1	3	14
4	1	3	3	1	2	2	2	2	1	3	2	1	3	1	1	1	2	1	2	1	1	1	1	1	1	1	2	1	1	2	2	3	2	1	14
4	2	3	3	1	2	2	1	2	1	1	1	2	2	2	2	1	2	1	2	2	1	2	1	2	1	2	2	3	2	2	2	1	1	2	15
4	2	3	3	1	2	2	1	2	1	1	1	2	2	2	2	1	2	1	2	2	2	2	1	2	2	2	2	1	2	2	5	1	5	2	20
4	2	3	2	1	2	2	1	1	3	1	2	1	3	1	1	1	1	2	2	1	1	2	1	2	1	1	2	1	1	1	2	1	1	2	11
4	1	3	1	1	1	1	1	1	3	1	2	2	2	1	2	2	1	2	2	1	2	2	1	1	3	1	2	1	2	3	2	1	3	1	15
4	1	1	1	1	2	2	2	2	1	2	1	1	3	1	1	1	3	1	2	2	2	1	1	2	1	1	2	1	2	3	3	1	3	1	16
4	1	1	2	1	2	2	2	2	1	2	1	1	3	1	3	1	3	1	2	2	2	1	1	2	1	1	2	2	3	2	2	3	1	3	18
4	1	1	1	2	1	2	1	2	1	1	1	2	1	1	2	3	3	1	1	1	1	3	1	2	3	1	2	2	1	2	1	3	2	3	16
4	1	1	2	1	1	1	1	1	3	1	2	2	3	1	1	1	3	2	2	1	1	2	1	3	1	1	3	2	1	2	1	2	1	2	14
4	1	1	2	1	1	2	1	1	3	1	2	2	1	1	1	1	2	2	2	1	1	2	3	1	1	1	2	3	1	1	2	4	1	1	15
4	1	1	3	1	2	2	2	1	1	3	1	1	3	2	1	1	2	1	2	1	2	1	3	1	1	1	2	1	1	1	1	4	4	2	16
4	1	1	1	2	2	2	1	2	3	2	3	2	1	1	1	3	2	2	2	1	2	3	1	2	3	1	2	3	3	3	1	3	2	2	19
4	1	1	1	1	2	2	1	2	2	1	2	2	3	1	2	1	3	1	3	1	1	3	1	2	1	1	2	2	1	3	1	4	1	2	16
4	2	1	1	2	2	2	3	1	3	1	2	2	3	2	2	1	2	2	2	2	1	2	1	3	3	2	2	1	2	3	1	2	3	2	16
4	1	1	3	1	2	2	1	2	2	2	2	1	3	1	2	1	1	3	3	2	1	1	1	2	1	1	2	2	2	2	2	2	1	2	15
4	1	1	2	1	1	2	2	2	1	3	1	1	2	2	3	1	3	3	2	1	2	1	1	1	1	1	2	3	4	4	3	4	4	4	28
4	1	1	2	1	1	2	2	2	1	3	1	1	2	2	3	1	3	3	2	1	2	1	1	1	1	1	2	2	1	1	1	3	1	2	13
4	1	1	2	1	2	2	1	2	1	2	2	2	3	1	2	1	3	1	2	1	1	1	1	1	1	1	2	1	1	1	2	3	4	3	17
4	1	1	1	2	2	2	2	2	1	2	1	1	2	1	2	2	1	2	2	1	1	1	1	2	2	1	2	1	3	3	2	1	1	3	16
4	2	1	1	2	2	2	1	2	1	2	2	2	1	2	2	1	2	1	3	2	1	2	1	2	2	2	2	2	2	2	2	2	2	2	16
4	1	1	2	2	2	2	1	1	1	2	3	1	2	2	3	1	1	3	2	2	2	1	1	1	3	2	2	1	3	3	3	5	1	1	19
4	2	1	1	1	2	1	2	2	1	2	3	1	2	1	2	1	1	1	2	2	1	1	1	2	1	1	2	1	2	3	2	1	1	2	14
4	1	1	1	1	2	2	1	1	2	1	2	1	3	1	2	2	1	1	3	1	1	1	1	2	2	1	2	3	2	2	2	2	3	2	18
4	2	1	2	1	1	1	1	1	3	1	2	2	3	1	2	1	1	2	3	1	1	2	1	1	1	1	2	1	1	2	2	1	2	3	14
4	1	2	3	1	1	2	1	2	1	3	2	1	3	1	2	2	2	1	3	2	1	2	1	1	2	2	2	3	2	2	3	2	3	2	19
4	1	2	1	1	2	2	1	1	3	1	2	2	2	1	1	1	1	2	3	1	2	2	1	1	1	1	3	4	2	5	4	4	1	3	26
4	2	2	1	1	2	2	2	2	1	2	1	1	2	2	3	1	1	1	2	1	2	1	1	1	1	1	2	2	4	3	1	4	3	1	20
4	1	2	3	1	2	2	2	2	1	2	1	1	2	1	1	1	2	1	2	1	1	2	1	2	1	1	2	1	1	5	1	3	3	3	19
4	2	2	3	1	1	2	3	1	3	1	2	2	3	1	2	1	2	2	2	2	2	2	1	1	1	3	3	2	1	2	3	2	1	1	15
4	2	2	1	1	2	2	2	2	1	2	1	2	2	2	3	1	1	1	2	1	1	1	1	1	2	1	2	2	1	3	4	2	1	2	17
4	2	2	1	2	2	2	2	2	1	2	2	1	2	2	3	1	1	2	2	1	1	1	1	1	2	1	2	2	1	2	2	1	1	1	12
4	1	2	1	1	2	2	2	2	1	2	2	1	3	2	2	1	3	3	2	2	2	2	1	1	1	2	2	2	3	2	2	3	1	1	16
4	1	2	3	1	1	1	2	2	1	2	1	1	3	1	1	1	3	2	3	1	2	1	1	1	1	1	2	2	1	1	1	1	2	1	11
4	1	2	3	1	1	2	2	2	1	3	2	1	1	1	1	1	1	2	2	1	2	2	1	1	2	1	2	4	4	2	3	2	2	4	23
4	1	2	1	1	2	2	2	2	1	3	2	1	2	1	2	1	3	1	2	1	1	2	1	1	1	1	4	5	3	3	3	4	2	2	26
4	2	2	1	1	2	2	3	2	2	1	2	2	3	1	1	2	3	2	2	2	1	1	1	1	1	1	3	2	2	3	1	2	2	2	17
4	2	2	4	2	2	2	2	2	1	2	1	1	3	1	1	1	1	3	2	1	1	1	1	1	2	1	2	1	1	1	1	2	1	1	10
4	1	2	4	1	1	2	2	2	1	3	1	1	2	2	2	1	3	3	2	1	2	1	1	1	1	1	2	1	1	1	1	1	3	1	11
4	1	2	1	1	2	2	1	2	3	1	2	1	2	1	2	1	1	2	2	2	1	2	1	3	1	2	2	4	3	1	4	1	3	1	19
4	2	2	3	1	2	2	2	2	1	2	1	1	3	2	3	2	3	1	2	1	1	3	1	2	1	1	2	2	2	1	3	1	1	2	14
4	2	3	1	2	2	1	1	2	1	1	2	1	1	2	3	1	3	1	3	2	1	1	1	2	2	1	2	2	2	3	3	3	3	3	21
4	2	3	4	2	2	2	2	2	1	2	2	1	2	2	2	1	3	2	2	1	1	2	1	1	3	1	2	1	2	2	3	3	1	2	16
4	2	3	1	1	2	2	3	1	2	1	2	2	3	1	1	2	3	1	2	2	2	2	1	2	1	1	2	1	3	3	2	3	4	3	21
4	1	3	1	1	2	1	1	1	2	1	2	2	3	1	2	1	1	1	2	1	1	2	1	1	1	1	2	2	5	3	3	1	2	1	19
4	2	3	4	2	2	2	2	2	1	2	2	1	2	2	2	1	3	2	2	1	1	2	1	1	3	1	2	1	2	2	3	3	1	2	16
4	1	3	2	1	2	2	2	2	3	1	1	2	2	1	2	1	3	2	2	1	1	1	1	3	2	1	2	2	2	2	2	3	2	2	17
4	2	3	1	1	2	2	2	2	1	2	2	1	3	2	2	1	3	3	2	2	1	2	1	1	1	2	2	1	3	2	2	2	1	2	15
4	2	3	3	2	2	2	2	2	1	3	1	1	3	2	3	1	3	1	2	2	2	1	1	1	3	1	2	3	2	1	2	2	1	2	15
4	1	3	2	1	2	2	1	2	2	1	1	1	1	2	2	1	2	1	2	1	2	3	1	2	2	2	2	3	2	3	3	4	1	1	19
4	1	3	2	1	2	2	1	2	2	1	1	1	1	2	2	1	2	1	2	1	2	3	1	2	1	2	2	1	2	3	3	1	1	2	15
4	2	3	1	1	2	2	1	1	3	2	3	2	2	1	2	1	3	2	2	1	1	1	3	1	1	1	2	1	1	2	2	1	1	1	11
4	1	1	4	2	1	2	2	2	1	3	2	1	2	1	2	1	3	1	3	2	1	2	1	2	2	2	2	2	1	2	3	3	1	3	17
4	1	1	1	1	2	2	1	1	3	1	2	2	3	1	1	2	3	2	2	1	1	2	1	3	1	1	2	1	1	3	2	1	5	1	16
4	1	1	2	1	2	1	2	2	1	2	1	1	2	2	3	1	1	3	2	1	1	2	1	1	1	1	2	2	1	2	3	1	2	1	14
4	1	1	1	1	1	1	3	2	2	1	2	2	3	1	1	2	3	2	2	1	1	1	3	1	1	1	2	1	1	3	2	1	2	1	13
4	1	1	3	1	1	1	3	2	2	1	2	2	3	1	1	2	3	2	2	1	1	1	3	1	1	1	2	3	1	3	2	1	2	1	15
4	2	1	1	1	2	2	1	1	3	1	1	2	3	2	2	1	3	1	2	1	2	2	1	1	1	1	2	2	3	2	2	2	2	2	17
4	2	1	2	1	2	2	2	2	1	3	1	1	3	2	3	1	3	1	3	1	2	1	1	1	1	1	2	2	2	1	1	4	1	2	15
4	1	1	2	1	2	2	2	2	1	2	2	1	2	2	3	1	2	2	2	1	1	1	1	1	1	1	2	1	2	1	2	1	4	1	14
4	2	1	4	1	2	2	2	2	1	2	1	1	3	2	2	1	2	2	2	1	1	2	3	1	2	1	2	2	1	1	1	2	1	1	11
4	1	1	2	1	2	2	3	2	1	2	1	1	3	2	3	1	3	1	2	1	1	3	1	2	1	1	2	1	3	3	2	2	1	3	17
4	2	1	3	1	2	2	2	2	1	3	1	1	2	1	2	1	2	1	2	1	2	1	1	2	1	1	2	2	2	1	2	1	2	3	15
4	1	1	1	1	1	2	2	2	1	3	3	1	3	2	2	1	3	1	2	2	1	2	1	2	1	2	2	2	3	3	3	2	2	2	19
4	1	1	2	1	2	2	2	2	1	2	1	1	2	1	1	1	1	3	2	1	1	1	3	1	1	1	2	1	2	1	1	2	2	1	12
4	1	1	2	1	1	2	1	2	1	2	1	1	2	1	1	1	3	2	2	1	2	3	1	2	2	1	2	1	5	2	1	3	1	2	17
4	2	1	2	1	2	2	2	2	1	3	2	1	1	2	2	1	1	1	2	2	1	3	1	1	1	1	2	1	1	1	2	3	2	2	14
4	1	1	2	1	2	1	1	1	2	1	2	1	3	1	2	1	3	1	2	2	2	1	1	2	1	1	2	2	3	3	3	1	1	1	16
4	1	1	1	1	2	2	1	2	1	2	2	2	3	1	2	1	3	1	3	1	1	2	1	2	1	1	2	1	1	3	1	1	2	2	13
4	1	1	1	1	2	2	1	1	2	2	3	2	2	1	2	1	3	1	2	1	2	1	1	2	3	1	2	1	2	3	2	2	1	3	16
4	1	1	1	1	2	2	1	2	1	1	2	1	3	2	2	2	3	1	3	2	1	2	1	2	1	2	2	1	3	2	2	2	1	2	15
4	1	1	2	1	2	2	2	2	1	2	1	1	2	1	1	1	2	2	2	1	2	1	1	2	1	1	2	2	4	3	3	3	2	3	22
4	2	1	1	1	2	2	1	2	2	1	2	1	3	2	2	1	3	2	2	2	1	1	1	1	1	1	3	1	5	3	1	2	1	1	17
4	2	1	2	1	2	2	2	2	1	3	1	1	3	2	3	1	3	1	3	1	2	1	1	1	1	1	2	2	2	1	2	2	2	2	15
4	2	1	2	1	2	2	3	2	1	2	1	1	3	2	3	1	3	1	2	1	2	3	1	2	1	1	2	3	3	3	2	2	1	3	19
4	1	2	1	2	1	1	1	1	2	1	2	2	1	1	3	2	2	2	1	1	1	2	1	1	2	1	2	4	4	3	5	5	3	2	28
4	1	2	2	1	2	2	1	2	1	1	1	1	1	1	1	1	1	3	2	2	1	2	1	2	1	2	2	3	3	2	3	2	1	2	18
4	2	2	2	1	2	2	2	2	1	2	1	1	3	1	3	1	3	1	2	2	2	1	1	1	1	1	2	2	3	3	1	2	2	3	18
4	1	2	1	1	2	2	2	2	1	3	2	1	2	1	1	1	2	3	2	1	1	2	1	1	1	1	2	1	1	2	2	1	5	1	15
4	1	2	3	2	1	1	1	1	2	1	2	2	1	3	3	2	2	2	1	1	1	2	1	1	3	1	2	1	1	3	1	1	3	2	14
4	1	2	1	1	2	2	2	2	1	3	3	1	3	2	2	1	3	1	2	1	1	2	1	1	1	1	2	1	2	2	1	2	2	1	13
4	1	2	2	1	2	2	2	2	1	2	1	1	2	2	1	1	3	1	2	2	1	1	1	2	2	2	2	1	3	3	3	3	2	3	20
4	2	2	1	1	1	1	3	1	3	1	2	2	2	1	1	1	1	2	2	1	2	2	1	1	1	1	2	1	5	1	1	3	4	1	18
4	2	2	3	1	2	2	2	2	1	3	1	1	2	1	2	1	2	1	2	1	2	1	1	2	1	1	2	2	2	1	2	1	3	3	16
4	2	2	4	1	2	2	2	2	1	3	1	1	1	1	1	1	3	1	2	1	1	1	1	2	1	1	2	1	1	4	2	1	3	1	15
4	2	2	4	2	2	2	2	2	3	3	2	1	3	2	2	1	1	2	3	1	1	2	1	1	2	1	2	2	3	2	2	1	1	1	14
4	1	2	3	1	2	1	2	2	1	3	1	1	2	2	3	1	3	2	2	1	1	2	1	1	1	1	2	2	2	1	3	2	1	1	14
4	1	2	3	1	1	2	3	1	3	1	2	2	3	1	2	1	2	2	2	2	2	2	1	1	1	3	3	2	1	1	1	3	1	1	13
4	1	2	3	1	1	2	2	2	1	3	2	1	2	1	1	1	1	3	2	1	2	1	3	1	1	1	2	1	3	1	1	1	3	1	13
4	1	2	2	1	2	2	2	2	1	2	1	1	2	1	1	1	3	2	2	1	1	1	1	1	3	1	2	1	1	2	2	2	2	2	14
4	2	2	3	2	1	2	2	2	1	2	1	1	1	2	3	1	1	2	2	1	1	2	1	1	3	1	2	3	1	1	1	1	2	1	12
4	1	2	3	1	2	2	2	2	1	3	1	1	3	1	1	1	3	1	2	2	1	2	1	1	1	1	2	3	3	1	3	1	1	1	15
4	1	2	1	1	1	1	3	1	3	1	2	2	2	1	1	1	1	2	2	1	2	2	1	1	1	1	2	1	1	1	1	1	1	2	10
4	1	3	3	1	2	2	1	2	3	1	2	1	3	2	2	1	2	2	3	1	1	2	1	2	1	1	2	1	1	1	1	2	1	3	12
4	2	3	3	1	2	2	1	2	1	3	2	1	2	2	3	1	3	2	2	2	1	1	1	1	1	1	2	5	3	3	1	1	1	1	17
4	1	3	1	2	2	2	1	2	1	1	2	1	3	2	2	1	2	2	3	1	1	2	1	2	2	1	2	4	1	4	4	2	3	1	21
4	1	3	1	1	1	1	3	1	2	1	2	2	3	1	1	1	3	3	2	2	1	2	1	1	3	1	2	3	1	3	4	2	3	4	22
4	1	3	2	1	1	1	2	2	1	3	2	1	3	2	2	1	2	2	2	2	2	2	1	1	1	1	2	2	3	2	3	2	2	2	18
4	1	3	1	1	2	2	1	2	1	1	2	1	3	1	1	1	2	2	3	2	1	2	1	1	1	1	2	1	2	1	1	1	1	1	10
4	1	3	2	1	1	1	2	2	1	3	2	1	1	1	2	2	2	2	3	2	1	2	1	1	3	1	3	3	2	2	2	3	2	2	19
4	1	3	3	1	1	1	2	2	1	2	1	1	2	1	2	1	1	2	2	1	2	1	1	1	1	1	2	1	2	1	2	1	1	1	11
4	1	3	1	2	2	2	1	1	2	1	2	2	2	1	1	1	1	1	2	2	1	1	1	2	1	1	2	2	2	4	2	1	1	2	16
4	1	3	1	1	2	2	1	1	2	1	3	1	3	2	2	3	3	1	2	2	2	3	1	2	2	1	3	2	3	3	2	3	2	3	21
4	1	3	2	1	2	1	1	1	3	1	2	2	2	1	1	1	2	2	2	1	1	2	1	2	1	1	2	1	1	3	1	1	3	1	13
4	1	3	2	2	2	2	3	2	1	3	2	1	3	2	2	1	3	1	3	2	1	2	1	1	3	2	2	1	3	3	3	1	2	1	16
4	1	1	2	1	2	2	1	2	1	3	1	1	3	2	2	2	1	2	2	2	1	3	1	1	1	2	2	1	3	2	1	2	1	3	15
4	1	1	2	1	2	2	1	2	1	3	1	1	3	2	2	2	1	2	2	2	1	3	1	1	1	2	2	2	3	2	4	2	4	3	22
4	1	1	1	1	2	1	1	1	2	1	2	2	3	1	2	1	2	1	2	2	2	1	2	2	1	1	2	2	2	2	2	3	3	3	19
4	1	1	1	2	2	2	2	2	1	1	2	1	3	1	2	1	1	1	3	2	2	1	1	2	2	1	2	2	3	3	3	1	3	1	18
4	2	1	2	1	2	2	2	2	1	3	1	1	3	1	3	1	3	1	2	2	1	3	1	1	2	2	2	1	2	3	2	1	2	2	15
4	2	1	1	1	2	2	1	1	2	1	2	2	2	1	1	2	2	2	2	1	1	3	3	2	3	1	2	2	1	3	2	1	1	2	14
4	2	1	3	1	2	2	1	2	2	1	1	1	3	2	2	1	2	2	2	1	1	2	1	1	1	1	2	1	1	3	1	1	1	1	11
4	2	1	2	2	2	2	2	2	1	2	1	1	2	1	1	2	3	1	2	2	2	1	1	2	3	1	2	1	2	2	3	1	1	3	15
4	2	1	2	1	1	1	2	2	1	2	1	1	2	1	2	1	1	2	2	1	2	1	1	1	1	1	2	1	2	4	2	1	5	4	21
4	2	1	3	1	2	2	1	2	2	1	1	1	3	2	2	1	2	2	2	1	1	2	1	1	1	1	2	2	1	3	1	1	1	1	12
4	1	1	1	1	1	1	1	1	3	1	2	2	2	1	2	1	2	1	2	2	2	2	1	2	1	2	2	2	3	3	3	3	1	3	20
4	1	1	1	1	2	2	2	2	1	2	3	2	2	1	2	1	2	1	2	2	2	1	1	2	1	1	2	2	2	3	3	3	2	3	20
4	2	1	3	1	2	2	1	2	3	2	3	2	3	1	1	2	2	1	2	2	1	2	3	2	1	2	3	1	2	3	2	3	1	2	17
4	2	1	1	1	2	2	1	2	2	1	2	1	3	2	2	1	3	2	2	2	1	1	1	1	1	1	3	1	2	3	1	2	1	1	14
4	2	1	3	1	2	2	2	2	1	2	1	1	2	1	1	2	3	3	2	1	2	1	1	1	3	1	2	1	1	1	1	1	1	1	9
4	1	1	1	1	2	1	1	1	2	1	2	2	3	1	2	2	2	2	2	1	1	2	1	2	2	1	2	1	1	4	2	3	2	2	17
4	1	1	2	1	1	1	1	1	2	1	1	2	3	1	3	2	3	1	2	2	2	2	2	2	1	1	2	2	3	2	2	3	1	3	18
4	1	1	2	1	2	2	1	1	2	1	2	2	3	1	3	1	2	1	3	1	2	1	1	2	1	1	2	1	2	5	2	5	1	4	22
4	1	1	3	1	2	2	1	1	3	1	1	2	3	2	3	2	3	1	2	1	1	3	1	2	3	1	2	1	1	2	1	1	2	2	12
4	1	1	3	1	2	2	2	2	1	3	2	1	2	2	3	1	1	2	2	2	1	2	1	1	1	1	2	3	2	2	2	1	1	2	15
4	1	1	3	1	2	1	2	2	1	3	1	1	2	2	3	1	3	2	2	1	2	2	1	1	1	1	2	2	2	3	3	5	1	4	22
4	1	1	1	1	2	2	2	2	3	3	2	1	1	1	1	1	2	2	1	1	1	1	1	1	1	1	3	1	1	3	3	1	3	1	16
4	2	1	1	2	2	2	1	1	3	1	2	2	1	1	3	2	2	2	2	1	1	2	1	2	2	1	2	2	1	2	2	3	3	1	16
4	1	1	3	1	2	1	1	1	3	1	2	1	1	3	3	1	2	1	2	1	2	1	1	2	1	2	2	1	3	3	3	1	4	2	19
4	1	1	1	1	2	2	2	2	1	2	2	1	3	1	2	1	3	2	2	1	1	2	1	1	1	1	2	2	1	2	3	1	1	1	13
4	1	1	3	1	2	1	1	1	3	1	2	1	1	3	3	1	2	1	2	1	1	1	1	2	1	2	2	1	1	3	3	1	2	2	15
4	1	1	1	1	2	2	1	1	3	2	2	1	3	1	3	1	1	2	2	1	1	1	1	1	1	1	2	2	4	2	3	3	3	3	22
4	2	1	1	1	2	2	1	1	2	1	2	2	3	1	2	1	3	1	2	1	2	2	1	2	1	1	2	2	1	3	3	3	1	3	18
4	1	1	3	1	2	2	1	2	1	1	1	2	2	2	2	1	2	1	2	2	1	2	1	2	1	2	2	1	2	2	2	1	1	2	13
4	1	1	1	1	2	2	1	1	3	2	2	2	3	2	2	2	3	1	2	1	1	3	1	2	1	1	2	2	1	3	1	3	2	1	15
4	1	1	1	1	2	1	1	1	2	1	2	2	3	1	2	2	2	2	2	1	1	2	1	2	2	1	2	1	4	4	2	1	2	1	17
4	2	1	1	1	2	2	1	1	2	1	2	2	3	1	2	1	3	1	2	1	2	2	1	2	1	1	2	2	1	3	3	3	1	3	18
4	1	1	1	1	2	2	1	2	2	1	2	2	3	1	2	1	3	1	3	1	1	3	1	2	1	1	2	1	1	4	1	1	1	2	13
4	1	1	1	1	1	1	2	2	1	2	2	2	3	1	1	1	2	1	2	1	1	1	1	2	1	1	2	1	1	2	4	1	1	2	14
4	2	1	2	1	2	2	1	1	2	1	2	2	3	1	2	1	3	1	2	2	1	1	1	2	1	1	2	1	3	3	3	4	1	2	19
4	1	1	1	2	2	2	1	1	3	1	1	2	1	1	3	2	1	2	1	1	2	2	1	2	3	1	2	1	1	1	1	2	1	2	11
4	1	1	1	1	2	2	1	2	2	1	2	2	3	1	1	2	2	2	3	1	1	3	1	2	1	1	2	2	1	2	1	2	1	2	13
4	1	1	3	2	2	2	2	2	1	3	1	1	3	2	3	1	3	1	2	2	2	1	1	1	3	1	2	3	2	1	1	2	3	2	16
4	1	1	3	1	1	1	2	2	1	2	2	2	3	1	1	1	2	1	2	1	1	1	1	2	1	1	2	1	1	2	1	1	2	2	12
4	2	2	1	1	2	2	1	1	3	1	3	2	3	2	3	2	2	1	2	2	1	2	1	2	1	2	2	2	2	2	3	1	2	2	16
4	2	2	1	1	2	2	1	1	3	1	3	1	2	2	2	1	2	2	2	2	1	1	1	3	1	1	2	1	3	3	2	1	5	1	18
4	1	2	3	1	1	1	2	2	1	2	3	1	2	1	1	1	3	2	2	2	1	2	1	1	1	1	3	1	1	1	2	1	4	1	14
4	2	2	1	1	2	2	1	2	2	1	2	2	3	1	1	2	2	2	3	1	1	3	1	2	1	1	2	2	2	2	1	2	2	2	15
4	2	2	1	1	2	2	1	1	2	1	2	2	1	1	2	1	3	1	2	2	1	2	1	2	2	2	2	2	3	3	3	1	1	2	17
4	2	2	1	1	2	2	1	1	3	1	3	1	2	2	2	1	2	2	2	2	1	1	1	3	1	1	2	1	1	3	2	1	5	1	16
4	1	2	1	1	2	2	1	1	2	1	1	1	3	1	3	1	2	1	2	1	2	1	1	2	1	1	5	2	2	3	3	1	5	4	25
4	1	2	3	1	2	1	2	2	1	2	3	1	2	1	2	1	1	1	2	2	1	1	1	2	1	1	2	1	2	3	2	2	1	2	15
4	2	2	3	2	2	2	2	2	1	3	1	1	2	1	1	1	1	3	2	2	1	2	1	1	2	2	2	1	3	1	1	1	2	1	12
4	1	2	2	1	1	2	2	2	1	2	2	2	2	1	2	3	2	1	2	1	1	3	1	1	1	1	2	2	1	3	2	2	1	2	15
4	1	2	4	1	2	2	1	2	1	3	2	1	3	1	1	1	1	3	2	2	2	1	2	1	1	1	3	2	2	2	2	2	2	2	17
4	1	2	1	1	2	2	1	1	1	1	2	1	2	1	1	1	2	1	2	2	1	2	1	2	1	1	2	1	1	1	1	1	1	4	12
4	1	2	4	1	2	2	1	1	1	1	2	1	2	1	1	1	1	1	2	2	1	2	1	2	1	1	2	2	1	1	2	1	2	1	12
4	2	2	3	2	2	2	2	2	1	3	1	1	2	1	1	1	1	3	2	2	1	2	1	1	3	2	2	1	3	1	1	1	2	1	12
4	2	2	3	1	2	2	2	2	1	2	2	1	3	2	3	1	3	1	3	1	1	1	2	2	1	1	2	2	1	2	1	1	1	1	11
4	2	2	1	1	2	2	1	2	3	1	2	2	3	2	2	1	1	2	2	1	1	2	1	2	1	1	2	2	2	2	2	2	2	2	16
4	2	2	2	1	2	2	2	2	1	2	2	1	2	2	2	1	3	1	2	1	1	1	1	2	2	1	2	2	1	1	2	1	1	1	11
4	2	2	1	2	2	2	1	2	1	1	3	2	3	1	1	1	1	2	3	2	1	2	1	2	3	2	5	1	3	3	1	4	1	4	22
4	2	2	2	1	2	2	2	2	1	3	2	1	2	2	3	1	3	2	2	2	1	2	1	1	1	2	2	1	3	1	3	2	2	1	15
4	2	2	2	1	2	2	2	2	1	2	2	1	1	2	2	1	3	1	2	1	2	1	1	2	1	1	2	2	1	2	2	5	1	3	18
4	1	2	2	1	2	2	1	1	2	1	2	1	2	1	1	1	1	1	2	2	2	1	1	2	1	1	2	2	3	2	2	1	1	1	14
4	1	2	1	1	2	2	1	2	2	1	1	1	3	2	2	1	2	2	2	1	1	2	1	1	1	1	2	1	2	3	2	1	4	1	16
4	1	2	2	1	2	2	1	1	2	2	2	1	2	1	2	1	3	1	2	1	1	1	1	2	1	1	2	2	2	2	2	1	3	3	17
4	2	2	2	1	2	1	2	2	1	2	1	1	2	1	1	1	2	1	2	1	2	1	1	1	2	1	2	2	2	3	1	2	2	2	16
4	1	2	1	2	2	2	1	1	3	1	2	1	1	1	3	2	1	1	1	1	2	2	1	2	3	1	2	2	2	2	2	3	2	2	17
4	2	2	1	1	2	2	3	1	3	1	2	2	3	2	2	2	3	1	3	2	2	3	1	2	2	2	2	2	3	5	3	2	3	2	22
4	1	2	1	1	2	2	1	2	3	1	1	2	1	2	3	1	3	2	2	1	1	2	1	1	2	1	2	1	4	1	1	2	5	2	18
4	2	2	1	1	2	2	3	1	3	1	2	1	3	2	2	2	3	1	3	2	2	3	1	2	2	2	2	2	3	3	3	2	1	2	18
4	1	2	1	1	2	2	1	1	3	2	2	2	3	2	2	2	3	1	2	1	1	3	1	2	1	1	2	2	1	3	1	3	2	3	17
4	2	3	4	1	2	2	2	2	1	3	1	1	2	1	1	1	1	3	2	1	1	1	1	1	1	1	3	2	3	2	2	3	2	2	19
4	2	3	2	1	2	1	1	1	2	1	2	1	3	1	2	1	3	1	2	2	2	1	1	2	1	1	2	2	3	3	3	1	2	1	17
4	1	3	2	2	2	2	2	2	1	2	1	1	1	2	3	2	3	1	1	1	1	3	1	2	3	1	2	3	2	1	3	3	2	3	19
4	1	3	4	1	2	2	2	2	1	3	1	1	1	1	1	1	3	1	2	1	1	1	1	2	1	1	2	3	3	1	2	1	3	1	16
4	1	3	3	1	1	1	1	2	3	1	2	2	3	2	2	2	2	2	2	1	2	2	3	2	3	1	2	1	1	1	1	2	2	2	12
4	2	3	2	1	2	2	2	2	1	2	1	2	3	1	1	1	1	3	2	2	1	1	1	1	3	2	2	2	3	1	2	5	1	1	17
4	1	3	3	1	2	2	2	2	1	2	1	1	2	1	1	1	1	2	2	1	1	1	1	1	1	1	2	4	1	3	2	1	1	1	15
4	1	3	3	1	2	1	2	2	1	3	1	1	2	2	3	1	3	2	2	1	2	2	1	1	1	1	2	2	2	5	3	5	4	2	25
4	1	3	1	1	2	2	3	1	2	2	2	2	3	1	2	2	3	1	2	2	2	1	1	1	3	1	2	2	3	3	3	3	1	3	20
4	1	3	2	1	1	2	3	2	1	2	2	2	3	1	1	1	2	2	2	2	1	2	1	1	1	1	3	2	1	2	1	1	2	3	15
4	1	3	2	1	1	2	3	2	1	2	2	2	3	1	1	1	2	2	2	2	1	2	1	1	1	1	3	2	5	1	1	4	1	2	19
4	1	3	1	1	1	1	1	2	2	1	2	1	2	1	1	1	3	1	2	1	1	1	1	2	1	1	2	1	1	1	1	1	4	1	12
4	1	3	3	1	1	2	1	1	2	1	2	2	3	2	2	1	3	1	2	1	1	2	1	3	2	1	2	1	3	1	1	1	2	1	12
4	1	1	2	1	2	2	1	2	1	3	1	1	2	2	2	1	3	1	2	1	2	1	1	1	1	1	2	3	3	4	4	1	3	2	22
4	2	1	1	1	2	2	1	1	1	1	2	2	1	1	1	2	1	2	2	2	2	2	3	2	1	1	2	3	4	1	3	1	2	1	17
4	1	1	1	1	2	2	1	1	3	2	2	1	1	2	2	2	2	1	2	1	1	2	1	1	2	1	2	1	1	1	4	4	2	1	16
4	1	1	2	1	2	2	2	2	1	2	2	1	3	2	3	1	2	2	2	2	1	1	1	2	2	1	2	2	2	1	2	1	3	2	15
4	2	1	3	1	2	2	1	2	1	1	2	2	3	1	1	1	1	2	2	1	1	2	3	1	1	1	2	2	1	3	1	2	2	1	14
4	2	1	2	2	2	2	1	1	3	1	2	1	2	2	3	1	3	1	2	2	2	1	1	1	2	1	2	2	3	2	2	1	1	1	14
4	2	1	1	1	1	1	1	1	3	1	2	2	3	1	2	1	1	2	3	1	2	2	1	1	1	1	2	1	1	2	2	4	2	1	15
4	2	1	1	1	2	2	3	2	3	1	2	2	1	1	1	1	3	3	2	2	2	2	1	1	1	1	5	5	4	2	1	2	3	3	25
4	1	1	1	1	2	2	1	2	3	2	3	2	3	1	1	2	2	1	2	2	1	2	3	2	1	2	3	1	2	3	2	3	1	2	17
4	2	1	1	2	2	2	1	1	2	2	2	2	3	1	2	2	2	1	3	2	2	2	1	2	2	1	2	2	3	3	3	3	1	3	20
4	1	1	3	1	2	2	1	1	2	1	2	2	3	2	3	2	3	2	2	1	2	2	1	2	2	1	2	1	2	2	2	1	2	1	13
4	1	1	3	1	2	2	2	2	1	2	1	1	3	1	2	1	2	1	2	2	2	1	1	2	1	1	2	2	2	2	2	2	2	2	16
4	2	1	1	2	2	2	1	1	1	2	2	2	3	1	2	2	2	1	3	2	2	2	1	2	2	1	2	2	3	3	3	3	4	3	23
4	2	1	2	2	2	2	2	2	1	2	1	1	3	1	1	2	1	3	3	1	2	2	1	1	3	1	2	2	1	3	1	3	3	1	16
4	1	2	2	1	1	1	2	2	1	2	1	1	2	1	2	1	1	3	2	1	2	1	1	1	2	1	4	4	2	4	5	3	2	4	28
4	1	2	2	1	2	1	1	1	3	1	2	2	2	1	1	1	2	2	2	1	1	2	1	2	2	1	2	1	1	3	1	1	1	1	11
4	1	2	1	1	2	2	1	1	2	1	2	2	2	1	1	2	2	2	2	1	1	3	3	2	1	1	2	2	1	3	2	1	3	2	16
4	1	2	2	1	1	1	2	2	1	2	1	1	2	1	2	1	1	3	2	1	2	1	1	1	2	1	2	1	2	1	1	3	4	4	18
4	2	2	3	1	2	2	2	2	1	1	1	1	3	1	1	1	3	3	2	1	1	2	1	1	2	1	2	1	1	1	2	2	2	1	12
4	2	2	4	2	2	2	2	2	1	3	1	1	1	2	2	2	2	3	2	1	1	2	1	1	2	1	2	4	3	3	4	3	2	1	22
4	2	2	2	1	2	2	3	2	1	2	1	1	3	2	3	1	3	1	2	1	1	3	1	2	1	1	2	1	5	3	2	2	1	3	19
4	1	2	2	2	1	2	2	2	1	2	1	1	1	2	3	1	1	2	2	1	2	2	1	1	2	1	2	4	4	4	4	3	2	4	27
4	2	2	1	1	2	2	2	2	1	3	3	1	3	2	2	1	3	1	2	1	1	2	1	1	1	1	2	1	4	2	3	3	2	3	20
4	1	2	2	1	2	1	3	1	3	2	2	2	2	1	1	1	1	2	2	1	1	2	1	1	3	1	3	1	4	1	1	1	2	1	14
4	1	2	4	1	2	2	2	2	1	2	1	1	1	2	2	1	2	2	2	1	1	2	1	1	1	1	2	2	2	2	2	2	2	2	16
4	2	2	2	1	2	2	2	2	1	2	1	1	2	1	2	1	1	1	2	2	2	2	1	1	1	1	2	1	1	3	3	2	1	2	15
4	1	2	2	1	2	2	2	2	1	2	1	1	2	1	1	1	3	2	2	1	1	1	1	1	3	1	2	1	1	2	2	2	3	2	15
4	1	2	3	1	2	2	2	2	1	2	2	1	3	2	2	3	2	1	2	2	2	3	1	2	1	2	2	2	3	3	2	3	2	3	20
4	2	2	1	2	2	2	1	1	2	1	3	2	3	2	2	2	3	1	2	2	1	2	1	2	3	2	2	2	3	3	3	3	2	3	21
4	2	2	3	2	2	2	2	2	1	2	2	1	2	1	2	1	2	3	2	1	1	2	3	1	3	1	2	1	2	1	1	2	1	1	11
4	2	2	3	1	2	2	2	2	1	2	1	1	2	1	1	1	2	1	2	1	1	2	1	2	1	1	2	3	3	2	1	2	2	4	19
4	2	2	1	2	2	2	1	1	2	1	3	2	3	2	2	2	3	1	2	2	1	2	1	2	2	2	2	2	3	3	3	3	2	3	21
4	2	2	3	1	2	2	2	2	1	2	2	1	3	1	1	1	3	1	3	1	1	1	1	2	1	1	4	2	2	1	2	2	2	2	17
4	1	2	4	1	2	2	2	2	1	3	1	1	1	1	1	1	3	1	2	1	1	1	1	2	1	1	2	5	1	1	2	1	2	1	15
4	1	2	2	1	2	2	3	2	1	3	1	1	1	1	1	1	2	2	2	2	1	1	1	2	3	1	2	1	3	3	1	1	2	1	14
4	1	2	4	1	1	2	1	1	3	2	1	1	3	1	1	1	2	3	2	1	1	1	1	2	1	1	2	1	1	1	1	1	1	1	9
4	1	2	2	1	1	2	1	1	3	2	1	1	3	1	1	1	2	3	2	1	2	1	1	2	1	1	2	4	4	4	3	3	4	1	25
4	1	3	3	1	2	2	2	2	1	3	2	1	2	2	3	1	1	2	2	2	1	2	1	1	1	1	2	1	2	2	2	1	2	2	14
4	2	3	3	2	2	2	1	1	2	1	2	2	2	1	1	1	1	1	2	2	1	1	1	2	2	1	2	2	2	3	2	3	2	2	18
4	1	3	1	2	2	2	1	1	3	1	1	2	1	1	1	3	2	1	3	1	2	3	1	3	3	1	2	2	1	1	1	3	2	3	15
4	2	3	1	2	2	2	1	1	3	1	1	2	1	1	3	2	1	2	1	1	2	2	1	2	2	1	2	1	1	1	1	2	3	2	13
4	1	3	1	1	2	2	1	1	3	1	2	2	1	1	2	1	1	3	3	1	1	2	1	1	1	1	3	2	2	4	2	2	2	2	19
4	1	3	2	1	2	1	3	1	3	2	2	2	2	1	1	1	1	2	2	1	1	2	1	1	1	1	3	4	1	1	1	3	1	2	16
4	1	3	1	1	1	1	1	1	3	1	2	2	3	1	2	1	1	2	3	1	2	2	1	1	1	1	2	2	4	2	2	3	2	4	21
4	1	3	1	1	1	2	1	1	3	1	2	2	2	1	2	1	1	2	2	2	1	1	1	2	1	1	2	1	2	3	2	3	3	1	17
4	1	1	1	1	2	2	2	2	1	3	2	1	3	2	3	1	2	2	2	2	1	2	1	1	1	2	3	1	3	2	1	2	1	3	16
4	2	1	2	1	2	2	2	2	1	2	3	1	2	1	1	1	3	2	2	1	1	1	1	1	1	1	2	1	1	2	2	1	1	1	11
4	1	1	3	1	2	2	2	2	1	3	2	1	3	1	1	1	2	1	2	1	1	1	1	1	1	1	2	2	4	2	2	1	1	1	15
4	1	1	2	1	2	2	2	2	1	3	2	1	3	2	3	1	2	2	2	2	1	2	1	1	1	2	3	3	3	2	1	2	1	3	18
4	2	1	1	2	2	2	3	1	2	1	2	2	3	1	3	2	1	1	3	2	1	2	1	2	2	1	2	2	3	3	2	3	2	3	20
4	2	1	1	1	2	2	2	2	1	2	3	1	1	1	3	2	3	1	1	2	2	3	1	1	1	2	2	1	3	3	3	2	2	2	18
4	1	1	3	1	2	2	2	2	1	2	2	2	1	1	1	1	3	2	3	2	2	2	1	1	1	1	2	1	1	3	1	1	1	2	12
4	1	1	1	1	2	2	3	1	2	1	2	2	3	1	2	1	2	2	2	1	2	1	1	1	1	1	2	4	4	5	2	3	2	4	26
4	2	1	1	1	2	2	1	1	2	1	2	2	2	1	2	2	3	1	2	2	1	3	1	2	3	2	2	2	3	3	3	2	2	2	19
4	1	1	1	1	1	1	1	1	3	1	2	2	2	1	2	2	1	2	2	1	2	2	1	1	3	1	2	1	2	3	2	1	2	1	14
4	1	1	3	1	2	1	2	2	1	3	1	1	2	2	3	1	3	2	2	1	2	2	1	1	1	1	2	2	2	1	3	1	1	1	13
4	2	2	2	1	2	2	2	2	1	1	2	1	2	1	1	1	3	1	2	2	1	1	1	2	1	1	2	2	2	3	2	1	4	1	17
4	2	2	2	1	2	2	2	2	1	2	1	1	2	1	1	1	3	2	2	1	1	1	1	1	3	1	2	1	1	2	2	2	1	2	13
4	1	2	2	1	1	2	1	2	1	2	1	1	1	2	3	1	2	2	2	1	1	2	1	1	1	1	2	3	2	2	2	4	2	2	19
4	2	2	2	1	2	2	1	1	2	2	3	2	2	1	2	1	3	1	2	1	2	1	1	2	1	1	2	1	2	3	2	1	1	3	15
4	1	2	2	1	2	2	1	1	3	1	2	2	3	1	3	2	1	2	2	2	1	3	1	2	2	2	2	2	3	3	2	2	1	1	16
4	2	2	1	1	2	2	1	1	2	1	3	2	1	1	2	1	3	1	2	2	2	2	1	2	1	1	2	2	3	3	3	3	1	4	21
4	2	2	2	1	2	2	1	2	1	2	2	1	2	2	2	1	3	2	2	1	2	2	1	1	1	2	2	2	2	3	3	1	1	1	15
4	2	3	4	1	2	2	2	2	1	3	1	1	2	1	1	1	3	2	2	1	1	1	1	1	1	1	2	1	3	4	4	3	3	4	24
4	1	3	1	1	2	2	1	1	3	1	2	2	2	2	3	1	1	1	2	2	1	1	1	1	1	1	2	1	3	3	3	5	1	3	21
4	2	1	1	2	2	2	1	1	2	1	2	2	3	1	3	1	2	1	2	2	1	2	1	2	2	1	2	2	2	3	3	2	1	3	18
4	1	1	3	1	2	2	2	2	1	3	3	1	1	2	3	1	3	1	2	2	2	3	1	1	3	2	2	2	3	3	1	2	1	3	17
4	2	1	4	2	2	2	2	2	1	2	3	1	3	1	1	1	2	2	3	2	1	1	3	1	3	1	2	2	3	3	3	3	2	3	21
4	2	1	2	1	2	2	1	1	3	1	2	1	1	1	1	1	3	2	2	1	1	2	1	3	1	1	3	1	1	2	1	3	1	3	15
4	2	1	1	1	2	2	1	2	1	2	2	2	3	1	2	1	3	1	3	1	1	2	1	2	1	1	2	1	1	3	1	1	4	2	15
4	2	1	2	1	2	2	1	1	3	1	2	2	2	1	1	1	2	2	2	1	2	1	1	2	1	1	2	4	1	2	4	3	3	4	23
4	1	1	2	1	2	2	1	1	3	1	1	2	2	2	2	2	2	1	2	2	2	3	1	2	1	1	2	2	2	3	3	1	2	2	17
4	2	1	1	1	2	2	1	1	3	1	2	2	3	1	1	1	1	2	2	2	2	1	2	2	1	1	2	4	4	2	4	3	4	1	24
4	2	1	1	1	2	2	1	1	2	1	2	2	2	1	3	1	3	1	2	2	1	2	1	2	1	1	2	2	3	3	3	1	1	3	18
4	2	1	1	2	2	2	1	1	2	2	2	2	3	1	2	2	2	1	3	2	2	2	1	2	2	1	2	2	3	3	3	3	1	3	20
4	1	1	2	1	2	2	1	1	2	1	2	2	2	1	3	1	3	1	2	1	1	1	2	2	1	1	2	3	2	1	3	3	1	3	18
4	2	1	4	1	2	2	2	2	1	2	2	1	3	1	2	1	3	2	2	1	1	2	1	1	1	1	2	2	1	2	3	1	1	1	13
4	1	1	2	1	2	2	2	2	1	3	2	1	2	1	1	1	1	3	2	1	1	1	1	1	1	1	2	2	2	2	2	2	2	1	15
4	1	1	2	2	2	2	3	2	1	3	2	1	3	2	2	1	3	1	3	2	2	2	1	1	3	2	2	3	3	3	3	3	5	3	25
4	1	2	1	1	1	2	2	2	1	3	3	2	3	1	2	2	2	2	2	2	1	3	1	1	1	1	2	1	3	2	3	1	2	2	16
4	2	2	3	1	1	2	3	2	1	2	2	2	3	1	1	1	2	2	2	2	1	2	1	1	2	1	3	2	1	1	1	1	2	1	12
4	1	2	1	1	2	2	2	2	1	3	1	1	3	1	2	2	1	1	2	1	2	2	1	1	1	1	2	2	2	2	2	1	1	4	16
4	2	2	3	1	2	2	2	2	1	3	3	1	3	2	2	1	3	1	2	1	1	2	1	1	1	1	2	1	3	2	1	1	3	1	14
4	1	2	1	1	1	1	2	2	1	1	1	2	3	1	2	1	3	1	3	2	2	2	1	2	1	2	2	2	3	3	2	2	2	2	18
4	2	2	3	1	2	2	1	2	1	2	2	1	2	1	1	1	2	2	2	1	2	2	1	1	1	1	2	2	2	2	2	2	2	2	16
4	2	2	1	1	2	2	1	1	2	1	2	2	3	1	2	1	3	1	2	2	2	1	1	2	1	1	2	3	3	3	3	2	2	2	20
4	2	3	2	1	2	2	2	2	1	2	1	1	1	3	3	1	3	1	2	1	2	2	1	1	1	1	2	2	2	1	2	1	1	2	13
4	1	3	2	1	2	2	2	2	1	2	1	1	3	1	1	1	1	2	2	1	1	1	1	1	1	1	2	4	1	1	1	1	3	5	18
4	2	3	2	1	2	2	2	2	2	2	1	1	1	3	3	1	2	1	2	1	2	2	1	1	1	1	2	3	5	3	2	1	1	5	22
4	2	3	4	1	2	2	2	2	1	3	2	1	2	1	1	1	1	3	2	1	2	1	1	1	1	1	2	2	2	2	2	2	2	2	16
4	2	1	1	2	2	2	1	1	2	1	3	2	3	1	2	2	3	1	3	2	2	2	1	2	2	2	2	2	1	3	3	3	1	3	18
4	1	1	1	2	2	2	2	2	1	2	2	1	2	2	3	1	1	2	2	1	1	1	1	1	2	1	2	2	1	2	2	4	5	1	19
4	1	1	2	1	1	1	2	1	3	3	2	1	2	2	3	2	3	3	2	1	1	1	1	1	1	1	2	1	1	1	1	1	2	1	10
4	2	1	2	1	2	2	2	2	1	2	1	1	3	2	2	1	2	2	2	1	2	2	3	1	2	1	2	5	5	3	5	2	4	3	29
4	1	1	2	2	2	2	2	2	1	3	2	1	3	2	2	1	2	1	3	2	2	1	3	1	3	1	2	2	2	1	1	1	1	3	13
4	1	1	2	1	2	2	2	2	1	2	3	1	3	1	2	1	2	1	2	2	2	1	1	2	1	1	2	2	2	2	2	2	2	2	16
4	1	1	1	2	2	2	3	1	3	1	2	2	3	2	2	1	2	2	2	2	1	2	1	3	2	2	2	1	2	3	3	3	1	2	17
4	1	1	2	1	1	1	2	1	3	3	2	1	2	2	3	2	3	3	2	1	2	1	1	1	1	1	2	1	1	1	1	1	2	1	10
4	2	1	4	1	2	2	2	2	1	2	1	1	3	2	2	1	2	2	2	1	1	2	3	1	2	1	2	1	1	1	1	2	1	1	10
4	1	1	1	1	2	2	1	1	3	1	3	2	3	2	3	2	2	1	2	2	1	2	1	2	1	2	2	2	5	2	3	1	4	4	23
4	1	1	2	1	2	2	2	2	1	2	3	1	3	1	2	1	2	1	2	2	2	1	1	2	1	1	2	2	2	2	2	2	2	3	17
4	1	1	2	1	2	2	3	1	2	1	2	2	3	1	1	2	3	1	2	2	2	2	1	2	1	1	2	2	3	3	2	3	1	3	19
4	1	1	1	1	2	2	3	1	3	2	1	2	2	1	2	1	3	3	2	1	2	2	1	1	2	1	4	2	2	2	2	2	2	2	18
4	1	1	4	1	2	2	2	2	1	3	2	1	3	2	2	1	3	2	2	2	1	1	1	1	1	1	2	2	3	2	1	2	2	1	15
4	1	1	1	2	2	2	2	2	1	2	2	1	1	2	2	3	3	2	3	2	1	2	1	2	3	2	2	1	3	2	2	2	3	1	16
4	2	1	3	2	2	2	2	1	1	3	3	1	2	1	3	1	3	1	2	2	2	1	1	1	3	2	2	2	3	3	3	3	2	3	21
4	2	1	2	2	2	2	2	2	2	2	1	1	1	1	1	1	3	1	2	2	1	2	1	2	2	1	2	1	3	3	3	1	1	2	16
4	1	1	1	2	2	2	2	2	1	2	2	1	1	2	2	3	3	2	3	2	1	2	1	2	3	2	5	3	3	2	2	2	1	1	19
4	1	1	1	1	2	2	2	2	1	3	2	1	2	1	3	1	2	1	2	2	2	1	1	1	1	1	2	2	3	3	3	1	2	1	17
4	2	1	1	1	2	2	1	1	2	1	3	1	2	2	2	1	2	2	2	1	2	1	2	2	2	1	2	2	3	2	1	3	3	1	17
4	2	1	1	2	2	2	2	2	1	2	2	1	2	1	3	1	2	1	2	1	1	1	1	1	3	1	2	1	2	2	2	3	2	1	15
4	1	1	1	1	2	2	2	2	1	3	2	1	1	1	1	2	2	1	2	1	1	2	1	1	1	3	2	1	4	1	1	2	3	1	15
5	1	1	3	1	1	1	2	2	3	3	2	1	2	1	1	1	2	1	3	2	2	1	1	1	1	1	3	2	2	2	2	1	1	2	15
5	2	1	1	1	2	2	3	1	2	1	2	2	3	1	1	1	3	2	2	1	2	2	1	1	1	1	2	1	1	1	1	3	1	1	11
5	1	2	1	1	2	2	2	2	1	3	3	1	3	2	2	1	1	2	3	1	1	2	1	1	2	1	2	4	2	2	4	3	4	4	25
5	2	2	1	1	2	2	2	2	1	2	2	1	1	1	1	1	3	1	2	2	1	2	1	2	1	1	2	2	3	3	4	2	2	2	20
5	1	2	2	1	2	2	1	2	2	2	1	1	3	1	1	1	1	2	2	1	1	2	3	1	3	1	3	1	1	3	1	2	1	1	13
5	2	2	1	1	2	2	1	1	2	1	2	1	2	1	1	1	1	1	2	2	2	1	2	2	1	1	3	2	2	3	2	2	3	3	20
5	1	2	2	1	2	1	2	2	1	2	1	1	3	1	2	1	1	3	2	1	2	2	3	1	1	1	2	2	2	1	2	2	1	1	13
5	2	2	4	1	1	2	2	2	1	3	1	1	2	2	2	1	3	3	2	1	2	1	1	1	1	1	2	2	4	2	1	4	1	1	17
5	1	2	2	1	2	2	1	1	2	2	1	1	3	1	3	1	3	1	2	2	2	1	1	2	1	1	2	2	2	2	2	2	2	3	17
5	2	2	4	1	2	2	2	2	1	3	2	1	2	1	1	1	1	1	2	2	2	1	1	1	2	1	3	2	2	2	2	2	2	3	18
5	1	2	1	1	1	2	1	1	2	1	1	2	3	1	1	1	2	1	2	2	1	1	1	2	1	3	2	2	2	3	2	4	1	3	19
5	2	2	1	1	2	2	1	1	3	1	1	2	1	1	2	2	2	2	2	1	1	2	3	3	3	1	2	2	2	3	1	3	3	2	18
5	2	2	1	1	2	2	1	1	3	1	2	2	2	1	1	1	3	1	2	2	2	1	1	2	1	1	2	1	3	3	3	4	2	3	21
5	1	3	3	1	1	1	2	2	3	3	2	1	2	1	1	1	2	1	3	2	2	1	1	1	1	1	3	2	4	1	3	2	2	1	18
5	1	3	4	1	2	1	2	2	1	3	1	1	2	1	1	1	2	2	3	1	1	1	2	1	1	1	3	4	3	3	4	3	2	4	26
5	1	3	1	1	2	2	1	1	3	1	2	2	3	1	1	1	2	2	2	1	1	2	1	3	1	1	3	1	2	2	2	2	2	2	16
5	1	3	2	1	2	2	1	1	3	1	2	2	1	1	3	2	3	1	2	1	1	2	1	2	1	1	2	1	2	3	2	1	2	2	15
5	1	3	2	1	2	2	2	2	1	2	1	1	2	1	2	1	1	1	2	2	2	2	1	1	1	1	2	3	1	3	3	4	1	2	19
5	2	3	1	1	1	1	3	1	3	1	2	2	2	2	1	1	3	1	2	2	1	2	1	1	2	1	2	1	2	3	4	1	5	1	19
5	2	1	2	2	2	2	1	1	3	1	2	1	2	2	3	1	3	1	2	2	2	1	1	1	2	1	2	2	3	2	2	1	2	1	15
5	2	1	1	1	2	2	1	1	3	1	2	2	3	1	2	1	3	2	2	2	1	3	1	2	1	2	2	2	3	3	2	2	2	3	19
5	2	1	1	1	2	2	1	1	3	1	3	1	2	2	3	2	1	3	2	1	2	2	1	2	3	1	2	3	3	4	3	2	4	2	23
5	1	1	1	1	2	2	1	2	3	1	2	1	3	2	2	1	2	2	2	1	1	2	1	2	1	2	2	2	2	2	2	2	2	2	16
5	1	1	1	1	2	2	1	1	3	1	2	2	1	1	3	2	2	1	2	2	1	3	1	2	1	1	2	4	2	3	2	4	4	2	23
5	2	2	1	1	2	2	1	1	2	1	3	2	1	1	2	1	3	1	2	2	2	2	1	2	1	1	2	2	3	3	3	3	1	3	20
5	1	2	1	1	2	2	1	1	3	1	2	1	2	2	2	2	2	2	2	1	1	2	1	1	1	1	2	2	3	3	3	2	2	1	18
5	2	2	4	1	2	2	2	2	1	2	1	1	3	1	1	2	3	2	2	2	2	2	1	1	3	1	2	1	3	1	2	2	1	2	14
5	2	2	1	1	2	2	1	1	3	1	2	2	1	1	3	2	3	3	2	1	1	2	1	2	1	1	2	2	2	2	2	2	2	2	16
5	1	2	2	1	2	2	1	2	1	1	2	1	3	2	2	2	3	1	3	2	1	2	1	2	1	2	2	1	3	2	2	2	1	2	15
5	1	2	3	1	2	2	2	2	1	3	2	1	2	2	3	1	3	2	2	2	1	2	1	1	1	2	2	1	3	1	3	2	1	1	14
5	2	3	2	1	2	2	2	2	1	2	3	1	1	2	2	1	2	2	2	1	2	1	1	1	1	1	2	4	1	5	2	3	2	1	20
5	1	3	1	1	2	2	1	1	3	1	2	1	2	2	2	2	2	2	2	1	1	2	1	1	1	1	2	2	3	5	3	3	1	2	21
5	2	3	1	2	2	2	3	1	2	1	2	2	3	1	3	2	1	1	3	2	1	2	1	2	2	1	2	2	3	3	2	3	3	3	21
5	2	3	4	1	2	2	2	2	1	2	1	1	2	1	1	1	2	2	2	1	2	1	1	2	1	1	2	2	1	4	3	4	2	4	22
5	2	3	1	1	2	2	1	1	2	1	1	1	3	1	3	1	2	1	2	1	2	1	1	2	1	1	2	1	3	2	3	1	2	1	15
5	1	1	2	1	1	1	1	1	2	1	2	1	3	1	1	1	3	2	2	2	1	2	1	1	1	1	4	2	2	2	2	2	2	2	18
5	1	1	2	1	2	2	2	2	1	2	2	1	2	2	3	1	2	2	2	1	1	1	1	1	1	1	2	1	2	1	2	1	4	1	14
5	1	1	1	1	2	2	3	2	2	1	2	2	3	1	1	2	3	2	2	2	1	1	1	1	1	1	3	3	2	3	1	2	2	2	18
5	1	1	4	2	2	2	2	2	1	2	3	1	3	1	3	1	2	1	2	2	2	1	1	2	2	1	2	1	2	3	2	1	2	2	15
5	2	1	3	1	2	2	2	2	1	3	1	1	2	1	3	1	3	3	2	1	2	1	1	1	3	1	2	2	1	1	4	1	1	1	13
5	1	1	3	1	2	2	2	2	1	3	2	1	3	1	3	1	1	1	2	2	2	2	1	1	1	2	2	2	2	3	3	3	2	3	20
5	1	1	1	2	2	2	1	1	3	1	1	1	1	2	3	2	3	1	3	2	1	3	1	2	2	1	2	1	3	3	3	2	2	2	18
5	2	1	1	1	2	2	1	2	3	1	2	2	1	1	1	1	2	1	2	2	1	3	1	2	1	2	2	1	3	2	2	2	1	3	16
5	1	1	2	1	2	2	2	2	1	2	1	1	2	2	2	2	3	2	2	2	2	2	1	1	1	2	2	1	3	3	4	1	2	4	20
5	2	1	3	1	1	2	1	1	3	1	2	2	2	1	2	1	1	2	2	2	1	1	1	2	1	1	2	1	2	3	2	2	2	1	15
5	1	1	1	1	2	1	1	1	3	1	2	2	2	1	1	2	2	3	2	1	1	2	1	2	3	1	2	3	1	3	1	2	2	1	15
5	2	1	1	1	2	2	1	1	3	1	2	2	3	1	1	1	1	2	2	1	1	2	1	3	1	1	2	1	1	2	2	1	2	1	12
5	2	1	2	1	2	2	1	1	3	1	2	2	2	2	3	1	1	1	2	2	1	1	1	1	1	1	2	3	3	3	4	5	4	4	28
5	1	1	2	1	1	1	1	2	1	2	2	2	2	2	2	1	2	2	3	1	1	2	1	1	1	1	4	2	2	2	2	2	2	2	18
5	1	2	2	1	1	1	1	2	2	1	2	1	2	1	1	1	3	1	2	1	1	1	1	2	1	1	2	2	3	1	1	1	2	1	13
5	2	2	1	1	2	1	1	1	2	1	2	2	3	1	2	1	1	1	2	1	1	2	1	1	1	1	2	1	3	3	3	1	2	1	16
5	1	2	4	1	2	2	2	2	1	2	1	1	2	2	2	2	3	2	2	2	2	2	1	1	1	2	2	1	3	1	1	1	1	1	11
5	2	2	1	2	2	2	1	1	3	1	1	1	1	2	3	2	3	1	3	2	1	3	1	2	2	1	2	1	3	3	3	2	2	2	18
5	1	2	1	1	1	1	1	1	2	3	2	1	3	2	2	1	3	2	2	1	1	1	1	1	2	1	2	1	2	3	2	1	1	1	13
5	1	2	2	2	2	2	2	2	1	2	1	1	3	1	1	2	1	3	3	1	2	2	1	1	3	1	2	5	1	3	1	1	1	1	15
5	1	2	1	2	2	2	1	1	2	1	1	1	2	1	2	2	3	1	2	2	1	2	3	2	3	2	2	2	3	1	3	2	1	2	16
5	2	2	1	1	2	1	1	1	3	1	2	1	2	1	2	1	2	1	2	2	1	1	1	2	1	1	2	2	2	3	3	1	1	1	15
5	1	2	2	1	2	2	1	2	1	1	3	2	3	2	3	1	2	1	2	2	2	2	1	2	1	2	2	1	3	3	2	3	2	3	19
5	2	3	1	2	2	2	1	1	3	1	2	2	1	1	1	2	2	2	3	1	1	2	1	2	3	1	2	1	1	3	2	1	1	2	13
5	1	3	1	1	1	1	1	1	2	3	2	1	3	2	2	1	3	2	2	1	1	1	1	1	2	1	2	3	2	3	2	3	3	2	20
5	2	3	1	1	2	2	1	1	2	1	3	1	3	1	2	1	3	1	2	2	2	2	1	2	1	2	2	2	3	3	3	1	2	2	18
5	1	3	4	1	2	2	2	2	1	2	2	1	3	1	2	2	2	1	2	2	1	1	1	2	1	1	2	2	3	3	2	2	2	2	18
5	1	1	3	1	1	2	2	2	1	3	2	1	1	1	1	1	1	2	2	1	2	2	1	1	2	1	2	2	1	2	3	2	1	4	17
5	2	1	3	1	2	2	1	1	3	3	1	1	2	1	1	2	1	3	2	1	2	1	1	1	3	1	2	4	4	1	1	1	1	1	15
5	2	1	2	1	2	1	2	2	1	2	1	1	2	1	1	1	2	1	2	1	2	1	1	1	2	1	2	2	2	1	1	2	3	2	15
5	2	1	3	1	2	2	1	2	2	2	1	1	3	1	1	1	1	2	2	1	1	2	3	1	3	1	3	1	1	3	1	2	1	1	13
5	2	1	3	1	2	2	2	2	1	2	1	1	2	1	1	1	2	1	2	1	1	2	1	2	1	1	2	4	2	1	1	1	2	1	14
5	2	2	2	1	2	2	1	1	2	1	2	2	3	1	2	1	2	1	2	2	1	1	1	2	1	1	2	1	1	2	1	1	2	4	14
5	1	2	2	1	1	1	2	2	1	2	1	2	2	1	3	1	1	1	2	1	2	2	1	1	1	1	2	2	2	2	2	2	2	2	16
5	1	2	2	1	2	2	1	1	3	1	2	2	2	1	1	1	2	2	2	1	2	1	1	2	1	1	2	2	1	2	1	1	3	1	13
5	2	2	1	2	2	2	2	2	1	2	2	1	1	2	2	3	3	2	3	2	1	2	1	2	3	2	2	1	3	2	4	2	3	1	18
5	2	2	2	1	2	2	2	2	1	2	1	2	3	1	1	1	1	3	2	2	1	1	1	1	3	2	2	2	3	1	2	1	2	1	14
5	1	3	4	1	2	2	2	2	1	1	2	1	2	1	1	1	3	1	2	2	1	1	1	2	1	1	2	2	2	3	2	2	2	1	16
5	1	3	3	1	2	2	1	2	3	1	1	2	1	2	3	1	3	2	2	1	1	2	1	1	1	1	2	4	3	3	3	2	4	2	23
